# Supplementary material for: Mir155 regulates osteogenesis and bone mass phenotype via targeting S1pr1 gene
Source: eLife. 2023 Jan 4;12:e77742. doi: 10.7554/eLife.77742 (PMC9839347; doi:10.7554/eLife.77742)
Supplement: Figure 8—source data 1. [file elife-77742-fig8-data1.zip]

Archive with 2 entries (2 files):
- Figure 8–Source Data.xlsx
- Original blots for Fig. 8D and Fig. 8G.pdf
